# Supplementary material for: Straightforward Creation of Possibly Prebiotic Complex Mixtures of Thiol-Rich Peptides
Source: Life (Basel). 2023 Apr 10;13(4):983. doi: 10.3390/life13040983 (PMC10145665; doi:10.3390/life13040983)
Supplement: Supplementary file 1 [file life-13-00983-s001.zip]

Archive with 1 entries (1 files):
- life-2341234-supplementary.pdf
